# Supplementary material for: There Is No Evidence That Inactivated COVID-19 Vaccines Increase Risks of Uveitis Flare
Source: Vaccines (Basel). 2022 Oct 8;10(10):1680. doi: 10.3390/vaccines10101680 (PMC9612251; doi:10.3390/vaccines10101680)
Supplement: Supplementary file 1 [file vaccines-10-01680-s001.zip]

Archive with 1 entries (1 files):
- vaccines-1943775-supplementary.pdf
